# Supplementary material for: A Systematic Review and Meta-Analysis of the Direct Comparison of Second-Generation Cryoballoon Ablation and Contact Force-Sensing Radiofrequency Ablation in Patients with Paroxysmal Atrial Fibrillation
Source: J Pers Med. 2022 Feb 17;12(2):298. doi: 10.3390/jpm12020298 (PMC8876986; doi:10.3390/jpm12020298)
Supplement: Supplementary file 1 [file jpm-12-00298-s001.zip]

Archive with 1 entries (1 files):
- jpm-1575304-SI.pdf
